# Supplementary material for: The Relationship between Emotion Regulation (ER) and Problematic Smartphone Use (PSU): A Systematic Review and Meta-Analyses
Source: Int J Environ Res Public Health. 2022 Nov 28;19(23):15848. doi: 10.3390/ijerph192315848 (PMC9740505; doi:10.3390/ijerph192315848)
Supplement: Supplementary file 1 [file ijerph-19-15848-s001.zip]

Archive with 1 entries (1 files):
- ijerph-1913237-supplementary.pdf
